# Supplementary material for: Matrix stiffness regulates the triad communication of adipocytes/macrophages/endothelial cells through CXCL13
Source: J Lipid Res. 2024 Aug 14;65(9):100620. doi: 10.1016/j.jlr.2024.100620 (PMC11406362; doi:10.1016/j.jlr.2024.100620)
Supplement: Supplemental Figure 1 — Adipogenic differentiation of primary adipocytes on the genipin-crosslinked gel. Oil Red O staining of day 0 and day 8 primary adipocytes. Scale bar: 100 μm. [file mmc1.xlsx]

## Sheet: Sheet1
Gene	Forward	Reverse
mAdipoq	AGATGGCACTCCTGGAGAGAAG	ACATAAGCGGCTTCTCCAGGCT
mAngptl2	GCGACTCCTTTACCTGGCACAA	GTTGGAGTGAGCACAGGCGTTA
mArg1	CATTGGCTTGCGAGACGTAGAC	GCTGAAGGTCTCTTCCATCACC
mCcl2	GCTACAAGAGGATCACCAGCAG	GTCTGGACCCATTCCTTCTTGG
mCcl20	GTGGGTTTCACAAGACAGATGGC	CCAGTTCTGCTTTGGATCAGCG
mCcl4	ACCCTCCCACTTCCTGCTGTTT	CTGTCTGCCTCTTTTGGTCAGG
mCebpa	GCAAAGCCAAGAAGTCGGTGGA	CCTTCTGTTGCGTCTCCACGTT
mCebpb	CAACCTGGAGACGCAGCACAAG	GCTTGAACAAGTTCCGCAGGGT
mCebpd	TCCACGACTCCTGCCATGTACG	GTGGTTGCTGTTGAAGAGGTCG
mChil3	TACTCACTTCCACAGGAGCAGG	CTCCAGTGTAGCCATCCTTAGG
mCpt1b	ATGTATCGCCGCAAACTGGACC	CTCTGAGAGGTGCTGTAGCAAG
mCxcl13	CATAGATCGGATTCAAGTTACGCC	GTAACCATTTGGCACGAGGATTC
mCxcl2	CATCCAGAGCTTGAGTGTGACG	GGCTTCAGGGTCAAGGCAAACT
mCxcl3	TGAGACCATCCAGAGCTTGACG	CCTTGGGGGTTGAGGCAAACTT
mFabp4	TGAAATCACCGCAGACGACAGG	GCTTGTCACCATCTCGTTTTCTC
mFgf21	ATCAGGGAGGATGGAACAGTGG	AGCTCCATCTGGCTGTTGGCAA
mIdo1	GCAGACTGTGTCCTGGCAAACT	AGAGACGAGGAAGAAGCCCTTG
mIfng	CAGCAACAGCAAGGCGAAAAAGG	TTTCCGCTTCCTGAGGCTGGAT
mIl10	CGGGAAGACAATAACTGCACCC	CGGTTAGCAGTATGTTGTCCAGC
mIl1b	TGGACCTTCCAGGATGAGGACA	GTTCATCTCGGAGCCTGTAGTG
mIl23a	CATGCTAGCCTGGAACGCACAT	ACTGGCTGTTGTCCTTGAGTCC
mIl6	TACCACTTCACAAGTCGGAGGC	CTGCAAGTGCATCATCGTTGTTC
mIrf4	GAACGAGGAGAAGAGCGTCTTC	GTAGGAGGATCTGGCTTGTCGA
mIrf5	CCTACAGAACCACTCTTGCCTG	CCTTGTGGGTTGCTGATGGTGA
mKdr	CGAGACCATTGAAGTGACTTGCC	TTCCTCACCCTGCGGATAGTCA
mLep	GCAGTGCCTATCCAGAAAGTCC	GGAATGAAGTCCAAGCCAGTGAC
mNos2	GAGACAGGGAAGTCTGAAGCAC	CCAGCAGTAGTTGCTCCTCTTC
mPparg2	TGAGCACTTCACAAGAAATTACCA	TGTCAAAGGAATGCGAGTGG
mPpargc1a	GAATCAAGCCACTACAGACACCG	CATCCCTCTTGAGCCTTTCGTG
mPrdm16	ATCCACAGCACGGTGAAGCCAT	ACATCTGCCCACAGTCCTTGCA
mSerpine1	CCTCTTCCACAAGTCTGATGGC	GCAGTTCCACAACGTCATACTCG
mSfrp5	GAGATGCTGCACTGCCACAAGT	TGCTCCATCTCACACTGGGCAC
mTek	GAACTGAGGACGCTTCCACATTC	TCAGAAACGCCAACAGCACGGT
mTgfb1	TGATACGCCTGAGTGGCTGTCT	CACAAGAGCAGTGAGCGCTGAA
mTgfb2	TTGTTGCCCTCCTACAGACTGG	GTAAAGAGGGCGAAGGCAGCAA
mTnf	GGTGCCTATGTCTCAGCCTCTT	GCCATAGAACTGATGAGAGGGAG
mUcp1	GCTTTGCCTCACTCAGGATTGG	CCAATGAACACTGCCACACCTC
mVcam1	GCTATGAGGATGGAAGACTCTGG	ACTTGTGCAGCCACCTGAGATC
